# Supplementary material for: The conformational changes coupling ATP hydrolysis and translocation in a bacterial DnaB helicase
Source: Nat Commun. 2019 Jan 3;10:31. doi: 10.1038/s41467-018-07968-3 (PMC6318325; doi:10.1038/s41467-018-07968-3)
Supplement: Supplementary file 4 — Source Data [file 41467_2018_7968_MOESM4_ESM.xlsx]

## Sheet: Solid-state NMR exp. parameters
Experiment	DARR (apo)	DARR (AMP-PCP-)	DARR (ADP:AlF4-)	DARR (ADP)	DARR (AMP-PCP:ssDNA	DARR (ADP:AlF4-:ssDNA)	DARR (ADP:ssDNA)
MAS frequency/ kHz	17	17	17	17	17	17	17
Field/ T	20	20	20	20	20	20	20
Transfer I	HC-CP	HC-CP	HC-CP	HC-CP	HC-CP	HC-CP	HC-CP
1H field/ kHz	58.6	60	60	60	60	60	60
X field/ kHz	41.6	40	42	42	40	41	44
Shape	Tangent 1H	Tangent 1H	Tangent 1H	Tangent 1H	Tangent 1H	Tangent 1H	Tangent 1H
13C carrier/ ppm	102.6	103	103	103	103	103	103
Time/ ms	0.5	0.5	0.5	0.5	0.5	0.5	0.5
Transfer II	DARR	DARR	DARR	DARR	DARR	DARR	DARR
1H field/ kHz	17	17	17	17	17	17	17
13C field/ kHz
15N field/ kHz
Shape
Carrier/ ppm	103	100	100	100	100	100	100
Time/ ms	20	20	20	20	20	20	20
t1 increments	2560	2560	2560	2560	2560	2560	2560
Sweep width (t1)/ kHz	100	100	100	100	100	100	100
Acquisition time (t1)/ ms	12.8	12.8	12.8	12.8	12.8	12.8	12.8
t2 increments	3072	3072	3072	3072	3072	3072	3072
Sweep width (t2)/ kHz	100	100	100	100	100	100	100
Acquisition time (t2)/ ms	15.4	15.3	15.3	15.3	15.3	15.3	15.3
t3 increments
Sweep width (t3)/ kHz
Acquisition time (t3)/ ms
1H Spinal64 decoupling power/ kHz	81	90	90	90	90	90	90
Interscan delay/ s	2.5	2.7	2.7	2.7	2.7	2.7	2.7
Number of scans	16	20	24	24	20	24	20
Measurement time/ h	28	42	47	47	40	47	42
Experiment	DARR (AMP-PCP:ssDNA:Mn2+)	DARR (ADP:AlF4-:ssDNA:Mn2+)	DARR (ADP:ssDNA:Mn2+)
MAS frequency/ kHz	17	17	17
Field/ T	20	20	20
Transfer I	HC-CP	HC-CP	HC-CP
1H field/ kHz	60	60	60
X field/ kHz	41	42	41
Shape	Tangent 1H	Tangent 1H	Tangent 1H
13C carrier/ ppm	103	103	103
Time/ ms	0.5	0.5	0.5
Transfer II	DARR	DARR	DARR
1H field/ kHz	17	17	17
13C field/ kHz
15N field/ kHz
Shape
Carrier/ ppm	100	100	100
Time/ ms	20	20	20
t1 increments	2560	2560	2560
Sweep width (t1)/ kHz	100	100	100
Acquisition time (t1)/ ms	12.8	12.8	12.8
t2 increments	3072	3072	3072
Sweep width (t2)/ kHz	100	100	100
Acquisition time (t2)/ ms	15.3	15.3	15.3
t3 increments
Sweep width (t3)/ kHz
Acquisition time (t3)/ ms
1H Spinal64 decoupling power/ kHz	90	90	90
Interscan delay/ s	2.7	2.7	2.7
Number of scans	24	24	24
Measurement time/ h	47	47	47
Experiment	NCACB (apo)	NCACX (apo)	NCACB (ADP:AlF4-)	NCACB (ADP:AlF4-:ssDNA)	NCACX (ADP:AlF4-:ssDNA)	CANCO (ADP:AlF4-:ssDNA)
MAS frequency/ kHz	17	17	17	17	17	17
Field/ T	20	20	20	20	20	20
Transfer I	HN-CP	HN-CP	HN-CP	HN-CP	HN-CP	HC-CP
1H field/ kHz	56	59	60	60	60	60
X field/ kHz	44	43	42	45	43.2	40.6
Shape	Tangent 1H	Tangent 1H	Tangent 1H	Tangent 1H	Tangent 1H	Tangent 1H
13C carrier/ ppm	-	-	-	-		102.8
Time/ ms	0.6	0.7	0.7	0.7	0.7	0.7
Transfer II	NC-CP	NC-CP	NC-CP	NC-CP	NC-CP	CN-CP
1H field/ kHz	-	-	-	-	-	-
13C field/ kHz	6.1	6.1	6	6	6	6
15N field/ kHz	11	10.5	9.5	10.5	10.2	10.5
Shape	Tangent 13C	Tangent 13C	Tangent 13C	Tangent 13C	Tangent 13C	Tangent 13C
Carrier/ ppm	60	60	58.4	58.4	58.4	58.4
Time/ ms	4.5	4.5	5.5	5.5	6.5	7
Transfer 3	DREAM	DARR	DREAM	DREAM	DARR	NC-CP
1H field/ kHz	-	17	-	-	17	-
13C field/ kHz	7.2	-	7.1	7.2		6
15N field/ kHz	-	-	-	-	-	20.7
Shape	Tangent 13C	-	Tangent 13C	Tangent 13C	-	Tangent 13C
Carrier/ ppm	56	178	56	56	177.6	177.6
Time/ ms	2	70	2	2	70	5
t1 increments	62	74	74	76	64	104
Sweep width (t1)/ kHz	6	6	6	6	4.7	7.5
Acquisition time (t1)/ ms	5.4	5.6	6.2	6.3	6.8	6.9
t2 increments	128	128	128	128	106	64
Sweep width (t2)/ kHz	8.6	8.6	8.5	8.5	7.5	4.7
Acquisition time (t2)/ ms	7.5	7.5	7.5	7.5	7.1	6.8
t3 increments	2304	2304	2304	2304	2304	2304
Sweep width (t3)/ kHz	100	100	100	100	100	100
Acquisition time (t3)/ ms	11.5	11.5	11.5	11.5	11.5	11.5
1H Spinal64 decoupling power/ kHz	90	90	90	90	93	90
Interscan delay/ s	2.7	2.9	2.7	2.7	3	3
Number of scans	16	16	16	16	16	16
Measurement time/ h	100	116	115	118	93	90
Experiment	NCOCX (ADP:AlF4-:ssDNA)	NCACB (AMP-PCP)	NCACB (AMP-PCP:ssDNA)	NCACB (ADP)	NCACX (ADP)	NCACB (ADP:ssDNA)
MAS frequency/ kHz	17	17	17	17	17	17
Field/ T	20	20	20	20	20	20
Transfer I	HN-CP	HN-CP	HN-CP	HN-CP	HN-CP	HN-CP
1H field/ kHz	60	60	60	60	60	60
X field/ kHz	43.7	45	44	40	40	42
Shape	Tangent 1H	Tangent 1H	Tangent 1H	Tangent 1H	Tangent 1H	Tangent 1H
13C carrier/ ppm	-	-	-	-	-	-
Time/ ms	0.7	0.7	0.7	0.7	0.7	0.7
Transfer II	NC-CP	NC-CP	NC-CP	NC-CP	NC-CP	NC-CP
1H field/ kHz	-	-	-	-	-	-
13C field/ kHz	6	6	6	6	6	6
15N field/ kHz	20.2	10.4	10.5	9.3	9.5	9.5
Shape	Tangent 13C	Tangent 13C	Tangent 13C	Tangent 13C	Tangent 13C	Tangent 13C
Carrier/ ppm	177.6	58.4	58.4	58.4	58.4	58.4
Time/ ms	5	5.5	5.5	5.5	5.5	5.5
Transfer 3	DARR	DREAM	DREAM	DREAM	DARR	DREAM
1H field/ kHz	17	-	-	-	17	-
13C field/ kHz	-	7.2	7.2	7.1	-	7.1
Shape	-	Tangent 13C	Tangent 13C	Tangent 13C	-	Tangent 13C
Carrier/ ppm	177.6	56	56	56	177.6	56
Time/ ms	60	2	2	2	70	2
t1 increments	72	76	76	78	70	76
Sweep width (t1)/ kHz	4.7	4.7	4.7	6	6	6
Acquisition time (t1)/ ms	7.6	6.8	6.3	6.4	5.8	6.3
t2 increments	118	128	128	128	124	128
Sweep width (t2)/ kHz	6.4	8.5	8.5	8.5	8.6	8.5
Acquisition time (t2)/ ms	9.2	7.5	7.5	7.5	7.2	7.5
t3 increments	2304	2304	2304	2304	2304	2304
Sweep width (t3)/ kHz	100	100	100	100	100	100
Acquisition time (t3)/ ms	11.5	11.5	11.5	11.5	11.5	11.5
1H Spinal64 decoupling power/ kHz	90	90	90	90	90	90
Interscan delay/ s	3	2.7	2.7	2.7	3	2.7
Number of scans	16	16	16	16	16	16
Measurement time/ h	117	100	94	122	120	118
Experiment	NCACX (ADP:ssDNA)	NcoCACB (ADP:AlF4-:ssDNA)	CANcoCA (ADP:AlF4-:ssDNA)
MAS frequency/ kHZ	17	17	17
Field/ T	20	20	20
Transfer I	HN-CP	HN-CP	HC-CP
1H field/ kHz	60	60	60
X field/ kHz	40	43.4	40.4
Shape	Tangent 1H	Tangent 1H	Tangent 1H
13C carrier/ ppm	-	-
Time/ ms	0.7	0.7	0.5
Transfer II	NC-CP	NC-CP	CN-CP
1H field/ kHz	-	-
13C field/ kHz	6	6	6
15N field/ kHz	9.5	20.2	10.1
Shape	Tangent 13C	Tangent 13C	Tangent 13C
13C Carrier/ ppm	58.4	177.4	58.4
Time/ ms	5.5	5	6.5
Transfer III	DARR	Mod. band-selective CP (Chevelkov et al. 2013)	NC-CP
13C field/ kHz	17	7.7	6
15N field/ kHz	-	-	20.3
Shape	-	Tangent 13C	Tangent 13C
13C Carrier/ ppm	177.6	177.4	177.4
Time/ ms	70	6.5	5
Transfer IV	-	DREAM	Mod. band-selective CP (Chevelkov et al. 2013)
1H field/ kHz	-	-
13C field/ kHz	-	7.1	8
15N field/ kHz	-	-
Shape	-	Tangent 13C	Tangent 13C
13C Carrier/ ppm	-	58.2	177.4
Time/ ms	-	2	6.5
t1 increments	70	64	118
Sweep width (t1)/ kHz	6	4.7	7.5
Acquisition time (t1)/ ms	5.8	6.8	7.9
t2 increments	124	100	66
Sweep width (t2)/ kHz	8.6	7.5	4.7
Acquisition time (t2)/ ms	7.2	6.7	7
t3 increments	2304	2304	2304
Sweep width (t3)/ kHz	100	100	100
Acquisition time (t3)/ ms	11.5	11.5	11.5
1H Spinal64 decoupling power/ kHz	90	90	90
Interscan delay/ s	3	3.2	3.2
Number of scans	16	16	16
Measurement time/ h	120	92	112
Experiment	NCX (AMP-PCP-)	NCX (ADP:AlF4-)	NCX (ADP)	NCX (AMP-PCP:ssDNA	NCX (ADP:AlF4-:ssDNA	NCX (ADP:ssDNA
MAS frequency/ kHz	17	17	17	17	17	17
Field/ T	20	20	20	20	20	20
Transfer I	HC-CP	HC-CP	HC-CP	HC-CP	HC-CP	HC-CP
1H field/ kHz	60	60	60	60	60	60
X field/ kHz	45	40	40	43	40	42
Shape	Tangent 1H	Tangent 1H	Tangent 1H	Tangent 1H	Tangent 1H	Tangent 1H
13C carrier/ ppm
Time/ ms	0.7	0.7	0.7	0.7	0.7	0.7
Transfer II	NC-CP	NC-CP	NC-CP	NC-CP	NC-CP	NC-CP
1H field/ kHz	-	-	-	-	-	-
13C field/ kHz	6	6	6	6	6	6
15N field/ kHz	10	9.4	9.8	10	9.4	9.4
Shape	Tangent 13C	Tangent 13C	Tangent 13C	Tangent 13C	Tangent 13C	Tangent 13C
Carrier/ ppm	159.3	159.3	159.3	159.3	159.3	159.3
Time/ ms	3.5	3	4	3.5	3	3
Transfer 3
1H field/ kHz
13C field/ kHz
Shape
Carrier/ ppm
Time/ ms
t1 increments	1536	1536	1536	1536	1536	1536
Sweep width (t1)/ kHz	66.7	66.7	66.7	66.7	66.7	66.7
Acquisition time (t1)/ ms	11.5	11.5	11.5	11.5	11.5	11.5
t2 increments	3072	3072	3072	3072	3072	3072
Sweep width (t2)/ kHz	100	100	100	100	100	100
Acquisition time (t2)/ ms	15.4	15.4	15.4	15.4	15.4	15.4
t3 increments
Sweep width (t3)/ kHz
Acquisition time (t3)/ ms
1H Spinal64 decoupling power/ kHz	90	90	90	90	90	90
Interscan delay/ s	2.5	2.5	2.5	2.5	2.5	2.5
Number of scans	16	24	16	16	16	8
Measurement time/ h	18	27	18	18	18	9
Experiment	NCX (AMP-PCP:ssDNA	NCX (ADP:AlF4-:ssDNA	NCX (ADP:ssDNA
MAS frequency/ kHz	17	17	17
Field/ T	20	20	20
Transfer I	HN-CP	HN-CP	HN-CP
1H field/ kHz	60	60	60
X field/ kHz	43.6	42.4	42.4
Shape	Tangent 1H	Tangent 1H	Tangent 1H
13C carrier/ ppm
Time/ ms	1.6	1.2	1.2
Transfer II	NC-CP	NC-CP	NC-CP
1H field/ kHz
13C field/ kHz	6	6	6
15N field/ kHz	21.5	20.4	21.1
Shape	Tangent 13C	Tangent 13C	Tangent 13C
Carrier/ ppm	42	42	42
Time/ ms	7	7	8
t2 increments	1792	1792	1792
Sweep width (t2)/ kHz	66.7	66.7	66.7
Acquisition time (t2)/ ms	13.4	13.4	13.4
t3 increments	3072	3072	3072
Sweep width (t3)/ kHz	100	100	100
Acquisition time (t3)/ ms	15.4	15.4	15.4
1H Spinal64 decoupling power/ kHz	90	90	90
Interscan delay/ s	2.7	2.7	2.7
Number of scans	16	16	16
Measurement time/ h	22	22	22
Experiment	NHHP (ADP:AlF4-:DNA)
MAS frequency/ kHz	17
Field/ T	11.7
Transfer I	HN-CP
1H field/ kHz	45
15N field/ kHz	29.6
Shape	Tangent 1H
Time/ ms	0.4
Transfer II	NH-CP
1H field/ kHz	45
15N field/ kHz	29.6
Shape	Tangent 1H
Time/ ms	0.4
Transfer III	H-H SD
Time/ms	0.2
Transfer IV	HP-CP
1H field/ kHz	60
31P field/ kHz	44.7
Shape	Tangent 1H
Time/ ms	1.5
t2 increments	3072
Sweep width (t2)/ kHz	125
Acquisition time (t2)/ ms	12.3
t1 increments	56
Sweep width (t1)/ kHz	7.1
Acquisition time (t1)/ ms	3.9
1H Spinal64 decoupling power/ kHz	90
Interscan delay/ s	2
Number of scans	9984
Measurement time/ h	311
31P NMR measurements
Experiment	31P CPMAS (AMP-PCP)	31P CPMAS (ADP:AlF4-)	31P CPMAS (ADP)	31P CPMAS (AMP-PCP:ssDNA)	31P CPMAS (ADP:AlF4-:ssDNA)	31P CPMAS (ADP :ssDNA)
MAS frequency/ kHZ	17	12	12	17	17	12
Field/ T	11.7	11.7	11.7	11.7	11.7	11.7
Transfer	HP-CP	HP-CP	HP-CP	HP-CP	HP-CP	HP-CP
1H field/ kHz	60	55	55	60	60	52
X field/ kHz	49	44	44	43	46	38
Shape	Tangent 1H	Tangent 1H	Tangent 1H	Tangent 1H	Tangent 1H	Tangent 1H
31P carrier/ ppm	0	0	0	0	0	0
Time/ ms	1.5	1	1	1	1.5	1
t3 increments	6144	8192	8192	3072	6144	6144
Sweep width (t3)/ kHz	125	125	125	100	100	100
Acquisition time (t3)/ ms	24.6	32.8	32.8	15.4	24.6	24.6
1H Spinal64 decoupling power/ kHz	90	90	50	90	90	50
	(Spinal-64)	(Spinal-64)	(Spinal-64)	(Spinal-64)	(Spinal-64)	(Spinal-64)
Interscan delay/ s	3	3	3	3	3	3
Number of scans	20480	15360	16384	14336	12288	16384
Measurement time/ h	17	13	14	12	10	14
Experiment	31P CPMAS (AMP-PCP:ssDNA:Mn2+)	31P CPMAS (ADP:AlF4-:ssDNA: Mn2+)	31P CPMAS (ADP :ssDNA: Mn2+)
MAS frequency/ kHZ	17	12	12
Field/ T	11.7	11.7	11.7
Transfer	HP-CP	HP-CP	HP-CP
1H field/ kHz	60	60	53.7
X field/ kHz	40	41	44
Shape	Tangent 1H	Tangent 1H	Tangent 1H
31P carrier/ ppm	0	0	0
Time/ ms	0.5	1.5	1
t3 increments	6144	6144	3072
Sweep width (t3)/ kHz	100	100	100
Acquisition time (t3)/ ms	24.6	24.6	24.6
1H Spinal64 decoupling power/ kHz	50	50	50
	(Spinal-64)	(Spinal-64)	(Spinal-64)
Interscan delay/ s	3	3	3
Number of scans	23448	12288	16384
Measurement time/ h	20	38	17
Experiment	31P-31P DARR (AMP-PCP)	31P-31P DARR (AMP-PCP:ssDNA)	31P-31P DARR (ADP :ssDNA)
MAS frequency/ kHZ	17	17	17
Field/ T	11.7	11.7	11.7
Transfer I	HP-CP	HP-CP	HP-CP
1H field/ kHz	60	60	60
X field/ kHz	38	43	38
Shape	Tangent 1H	Tangent 1H	Tangent 1H
31P carrier/ ppm	0	0	0
Time/ ms	1.5	1.2	1.5
Transfer II	DARR	DARR	DARR
1H field/ kHz	17	17	17
Time/ ms	200	150	200
t1 increments	230	192	302
Sweep width (t1)/ kHz	40	17	40
Acquisition time (t1)/ ms	2.9	5.6	3.8
t2 increments	3072	3072	3072
Sweep width (t2)/ kHz	125	125	125
Acquisition time (t2)/ ms	12.3	12.3	12.3
1H Spinal64 decoupling power/ kHz	50	90	50
Interscan delay/ s	2.5	2	2.5
Number of scans	128	512	96
Measurement time/ h	18	58	22

## Sheet: Chemical-shift values
13C and 15N backbone chemical-shift values of apo DnaB (A) and DnaB:ADP:AlF4-:DNA (B). Residues highlighted in green in A are extensions of the assignment described in reference 21. The resonance assignments were obtained from a series of 3D experiments (NCACB, NCACX, NCOCX and CANCO) complemented by relayed 3D experiments (NcoCACB and CANcoCA). Those assignments were then transferred to the spec…
A) apo DnaB
Residue	δ(15N)/ ppm	δ(13CA)/ ppm	δ(13CB)/ ppm
179Ile	123	59.4	40.5
180Pro	139.1	62.7	32.4
182Gly	105.7	43.8
183Phe	118.5	55.5	40.4
184Val	129.6	67.2	31.8
188Asn	118.9	56	37.5
189Tyr	115.9	61.8	39.8
190Thr	105.8	63.3	71.9
191Ser	118.1	60.9	63.7
192Gly	108.4	43.4
193Phe	115.2	53.7	38.3
194Asn	127.2	53.9	42.1
195Lys	119.9	59.3	33.4
196Gly	108.8	45.4
197Ser	115	58.5	65.3
198Leu	123.9	53.4	44.7
199Val	129.6	59.7	33.9
200Ile
201Ile	125.4	59.6	39.4
202Gly	113	44
203Ala	121.7	51.7	24.4
204Arg
205Pro	131.1	63.6	33.1
206Ser
207Met	114.2	53.1	31.2
208Gly
210Thr	115.5	66.6	68.5
226Gly	106.2	44.8
227Val	124.5	61.1	36.2
228Ala	127.5	49.4	22.3
229Val	121.2	61.3	35.1
235Ser	119.3	57.5	65.4
237Glu	117.7	61.9	28.8
247Leu		57.6	43.3
248Thr	107	62.4	71.4
250Ile	120.4	60.8	41.2
251Asn	126.9	54.3	39.3
271Cys	120.4	63.5	27.1
276Ser	110.7	61.7	63.1
277Gln	116.7	55	29.5
278Lys	118.1	53.1	32.9
279Lys	123.2	54.5	30.8
280Leu	123.2	52.7	43.5
308Gly	115.3	45
309Ile	114.9	61	37.9
310Ala	125.2	49.5	23.6
311Phe	118.7	56.3	44.6
312Ile	120.4	61.3	42
313Asp	125.3	49.5	42.7
314Tyr	112.3	56.6	39.6
331Ile	124.5	57.5	42.3
344Glu	115.8	59.3	30.3
345Leu	115.1	54.5	42.7
346Glu	115.9	56.6	27.2
347Ile	109.1	58.6	41
348Pro	133.8	61.4
349Ile	119.5	60.4	39.9
350Ile	128.8	58	36
351Ala	129.5	49.8	20
352Leu	124.7	55.3	42.3
353Val	109.9	58.2	36.7
354Gln	117.5	54.7	27.3
356Asn	119.5	52.1	38.1
384Ile	115.5	58.7	43
385Val	125.4	60.8	33.5
386Leu	126.1	51.1	44.2
391Gly	107.2	47.6
392Tyr	124.9	60.9	39.6
393Ile	114.5	62.4	36.5
403Ile	118.7	57.1	41.9
404Asp	126.4	58	38.9
405Lys	119.4	55.7	38.3
409Glu	116.9	56.3	30.2
410Gly	108	45.4
411Lys	126.1	54.7	30.3
412Ile	118.6	63.9	37.2
413Glu	121.9
430Lys	119.8	58.5	32.5
431Gln	123.1	58.6	28.7
432Asn	115.7	53	38.6
433Gly	106.6	44.9
434Ser	111.6	57.7	60.6
436Glu	125.4	53.4	33.4
437Glu	122.3	56.9	31.1
438Ala	133.2	50.7	23.7
439Glu	118.1	55.1	33.7
440Ile	121	60.8	38.9
441Ile	128.5	62	40.4
442Val	129	61.1	29.4
443Ala	130.3	52.5	21.6
444Lys	118.4	55.8	36.6
445Asn	128.1	50.9	36.7
446Arg	124.5	61	32.2
447Asn	110.1	51.4	40.3
448Gly	111.3	48
449Ala	124.4	51.6	20.5
450Thr	106.6	59.4	70.2
451Gly	106.1	45.2
452Thr	117.3	63.1	71.2
453Val	128.1	60.9	32.6
454Tyr	127.6	59.3	38.8
455Thr	115.3	60.1	71.9
456Arg	121.3	54.2	33.3
B) DnaB:ADP:AlF4-:DNA
Residue	δ(15N)/ ppm	δ(13CA)/ ppm	δ(13CB)/ ppm
177Thr	116.7	63	69.5
178Gly	110.9	43.1
179Ile	122.7	59.4	40.4
180Pro	138.8	62.6	32.8
181Thr	113.6	63.5	71.9
182Gly	106.7	44.3
183Phe	118.4	55.6	40.3
184Val	129.4	67.2	31.8
185Gln	117.9	57.7	28.9
187Asp		59.3	41.5
188Asn	119.3	56.1	37.7
189Tyr	115.4	62.3	39.7
190Thr	106.6	63.6	71.5
191Ser	118.1	60.4	63.7
192Gly	108.5	43.5
193Phe	115.2	53.2	38.2
194Asn	127.2	54	42.3
195Lys	120	59.1	33.4
196Gly	109	45.4
197Ser	115.2	58.9	65.3
198Leu	123.9	53.6	44.8
199Val	130.2	60.1	33.1
200Ile	127.6	55.3	38.4
201Ile	125.5	60	40.1
202Gly	112.4	44.7
203Ala	119	51.6	24.5
204Arg	117.9	52.8	26.7
205Pro	131.9	63.9	32.5
206Ser	121.1	60.2	68.5
207Met	115.6	54.5	33.2
208Gly	105	45.1
209Lys	126.9	60.8	29.3
210Thr	118.7	67.4	67.8
211Ser	122.2	62.6	63.5
212Leu	122.6	57.2	41.5
213Met	116.3	59.8	33.4
214Met	113	55.3	27.3
215Asn	120.8	57.3	40.2
226Gly	106.4	44.5
227Val	124.4	61.1	36.3
228Ala	127.4	49.5	22.2
229Val	121.5	61.2	35.2
230Phe	126.5	56.9	39.6
231Ser	118.3	57.9
235Ser	120.5	57.3	65.3
236Ala	123.6	55.1	18.3
237Glu	116.9	62.2	28.7
238Gln	117.2	59.6	29.2
247Leu	116.8	57.9	43.1
248Thr	107	62.2	70.7
249Ser	115	58.5	60.9
250Ile	121.6	60.3	41.1
251Asn	126	53.9	38.7
271Cys	119.5	63.9	26.9
275Leu		57.1	42.1
276Ser	111.2	61.7	63
277Gln	116.3	55.1	29.5
278Lys	117.7	53	33
279Lys	123	53.9	30.2
280Leu	122.5	52.4	43.5
307Leu	119.2	57.1	41.3
308Gly	114.4	44.8
309Ile	114.7	60.9	37.9
310Ala	125.1	49.5	23.3
311Phe	118.1	55.8	44.4
312Ile	120	61	42.5
313Asp	126.8	48.4	42.5
314Tyr	112.4	57.7	39.8
315Leu	120.3	61.8	44.9
316Gln	109.4	58.9	26.4
330Gln		66.1
331Ile	125.6	57.3	41.9
332Ala	123.9	55.9	17
333Glu	115.5	59.1	30.1
343Arg		55.9
344Glu	115.6	59.3	30.3
345Leu	115.3	54.6	43.1
346Glu	115.5	56.5	26.9
347Ile	109.1	58.7	41
348Pro	134.2	61.7	31
349Ile	119.6	60.3	39.8
350Ile	129.2	57.5	35.8
351Ala	128.3	49.6	20.7
352Leu	126.4	54.5	42.7
353Val	111.9	58.7	36.4
354Gln	117	54.2	27.8
355Leu	119.8	53
356Asn	117.5	51.9	37.8
357Arg	116.1	57.3	30.9
369Leu	118.9	59.3	41.1
370Ser	103.3	58.5	62.4
371Asp	120.3	54.8	42.2
372Ile	120.2	64.6	37.8
373Lys	129.4	58.3	33.4
374Asp	119.7	59.5	41.3
375Ser	109.3	59.1	65.7
376Gly	116	44.3
377Gly	107	46.9
378Ile	116.3	64.9	37.2
379Glu	114	59.2	27.8
380Gln	120.7	58.8	26.9
381Asp	118.9	56.3	42.1
382Ala	116.9	53.2	20.8
383Asp	121.3	57.1	43.2
384Ile	115.1	58.4	43.5
385Val	125.7	60.9	33.1
386Leu	126.4	51.2	43
387Phe	119	53.1	42.9
390Arg	128.8	54.6	31
391Gly	109.5	47.7
392Tyr	123.7	61	39.3
393Ile	115.3	63.1	36.9
394Tyr	119
403Ile	118.5	57.1	41.9
404Asp	126.4	58	38.9
405Lys	119.4	55.9	38.4
406Leu	121.3	57.1	43.2
409Glu	116.4	56.3	30.1
410Gly	107.7	45.3
411Lys	126.1	54.5	30.3
412Ile	118.8	64	37.3
413Glu	122	58.8	29.7
430Lys		58.9	32.5
431Gln	123.1	58.7	28.8
432Asn	115.5	53	38.4
433Gly	105.7	44.9
434Ser	111.3	58.4	60.2
435Ile	120.3	60.3	38.3
436Glu	125.1	53.1	33.9
437Glu	122.5	57.2	29.7
438Ala	130.7	51.1	24.1
439Glu	118.7	55.1	33.7
440Ile	120.5	60.9	38.8
441Ile	128.4	61.7	40.6
442Val	129	61.2	29
443Ala	130.5	52.3	22.2
444Lys	116.5	55.5	37
445Asn	127.3	51.4	37.2
446Arg	124.9	60.9	31.8
447Asn	110	50.7	40.1
448Gly	104.4	45.3
449Ala	120.7	50.9	20
450Thr	106.7	59.2	69.9
451Gly	105.8	45.2
452Thr	117	63.1	71.1
453Val	128.1	61	32.7
454Tyr	128.5	59.9	38.1
455Thr	114.5	59.9	72.5
456Arg	119.7	54.4	33.2
457Phe	121.8	55.4	40
458Asn	129.3	51.1	36.4
459Ala	125.2	55.8	17.7
460Pro	131.7	64.1	30.6
461Phe	112.3	52.1	38.4
462Thr	108.4	60.9	68.3

## Sheet: Figure2a
HpDnaB:ADP:ssDNA		HpDnaB:ADP				apo HpDnaB				CSP_DnaB:ADP_DnaB:apo/ppm
		delta_N/ ppm	delta_CA/ppm	delta_CB/ppm		delta_N/ ppm	delta_CA/ppm	delta_CB/ppm		Figure 2				Appearing: 235 251 271 313 353 356 447
179Ile		122.57	59.52	40.46		123.01	59.39	40.46		0.0919239				Disappearing: 181, 204, 207, 214, 387, 390
180Pro		139.23	62.68	32.58		139.07	62.71	32.4		0.129035
181Thr		114.71	63.61	71.93
182Gly		106.34	44.13			105.66	43.8			0.33
183Phe		118.55	55.54	40.03		118.46	55.54	40.36		0.233345
184Val		129.45	67.07	31.81		129.63	67.19	31.8		0.0851469
188Asn						118.89	55.95	37.49
189Tyr		115.97	61.82	39.58		115.93	61.76	39.79		0.154434
190Thr		106.13	63.32	71.88		105.84	63.27	71.85		0.0412311
191Ser		117.98	60.74	64.07		118.12	60.85	63.74		0.245967
192Gly		108.43	43.37			108.38	43.41			0.04
193Phe		115.25	53.61	38.29		115.23	53.74	38.27		0.0930054
194Asn		127.27	54.02	42.12		127.18	53.86	42.06		0.12083
195Lys		119.99	59.34	33.24		119.93	59.32	33.4		0.114018
196Gly		108.74	45.45			108.78	45.41			0.04
197Ser		114.91	58.48	65.33		115.03	58.49	65.31		0.0158114
198Leu		123.57	53.42	44.71		123.94	53.43	44.7		0.01
199Val		129.38	59.56	33.84		129.61	59.73	33.87		0.122066
201Ile		125.5	60.14	38.78		125.35	59.57	39.41		0.60075
202Gly		112.87	43.74			113	44			0.26
203Ala		119.81	51.59	25.16		121.73	51.66	24.42		0.525595
204Arg		117.62	53.07	27.34
205Pro						131.05	63.62	33.06
210Thr		119.12	67.31	68.65		115.49	66.61	68.54		0.501049
214Met		113.27	55.63	26.86
226Gly						106.24	44.81
227Val		124.34	61.07	36.2		124.5	61.08	36.21		0.01
228Ala		127.45	49.58	22.09		127.49	49.44	22.25		0.150333
229Val		121.55	61.33	35.39		121.24	61.25	35.09		0.219545
230Phe		125.41	57.51	41.04
235Ser						119.26	57.53	65.39
236Ala		123.37	55.14	18.25
237Glu		118.12	62.04	28.52		117.7	61.93	28.84		0.23927
248Thr		106.79	62.31	71.43		106.96	62.41	71.43		0.0707107
250Ile						120.37	60.76	41.18
251Asn						126.85	54.26	39.32
271Cys						120.41	63.47	27.1
276Ser		110.98	61.72	63.01		110.71	61.74	63.05		0.0316228
277Gln		116.25	55.1	29.44		116.65	54.95	29.5		0.114237
278Lys		117.69	53.09	32.92		118.12	53.13	32.85		0.0570088
279Lys			54	30.11		123.15	54.47	30.75		0.561471
280Leu		122.91	52.56	43.64		123.23	52.67	43.47		0.143178
308Gly		115.02	45.01			115.33	45.04			0.03
309Ile		114.85	60.98	37.93		114.93	61	37.88		0.0380789
310Ala		125.13	49.55	23.49		125.15	49.5	23.6		0.08544
311Phe		117.64	55.9	44.78		118.7	56.32	44.58		0.328938
312Ile		119.9	61.24	42.05		120.35	61.26	42.01		0.0316228
313Asp						125.32	49.52	42.69
314Tyr		113.6	57.2	40		112.27	56.6	39.55		0.53033
331Ile		123.97	57.33	42.17		124.54	57.5	42.28		0.143178
332Ala		123.9	55.76	17.1
333Glu		115.99	59.14	30.16
344Glu			59.28	30.36		115.82	59.25	30.29		0.0538516
345Leu		115.04	54.61	42.84		115.1	54.51	42.69		0.127475
346Glu		115.61	56.56	27.02		115.89	56.55	27.21		0.134536
347Ile		109	58.58	40.84		109.12	58.61	41		0.115109
348Pro		133.72	61.49	30.97		133.83	61.43
349Ile		119.35	60.31	39.92		119.45	60.35	39.93		0.0291548
350Ile		128.7	57.98	35.64		128.82	58.02	36.04		0.284253
351Ala		129.1	49.84	20.44		128.96	49.79	19.95		0.348281
352Leu		127.15	54.94	42.46		124.65	55.3	42.33		0.270647
353Val						109.94	58.17	36.72
354Gln		119.64	54.02	27.78		117.51	54.65	27.34		0.543369
356Asn						119.51	52.1	38.14
384Ile		115.22	58.72	43.07		115.51	58.69	43.02		0.0412311
385Val		125.44	60.98	33.42		125.39	60.75	33.49		0.17
386Leu		126.23	51.34	43.66		126.07	51.1	44.17		0.39856
387Phe		119	53.43	43.07
390Arg		129.09	54.64	31.29
391Gly						107.18	47.64
392Tyr		124.01	61.32	38.82		124.93	60.94	39.55		0.581936
393Ile		115.5	61.7	35.65		114.53	62.4	36.46		0.757001
403Ile		118.33	57.21	41.88		118.71	57.11	41.88		0.0707107
404Asp		126.21	58	38.86		126.4	58	38.87		0.00707107
405Lys		119.24	55.78	38.18		119.41	55.73	38.29		0.08544
409Glu		116.62	56.33	30.09		116.86	56.26	30.18		0.0806226
410Gly		107.67	45.29			108.03	45.41			0.12
411Lys		126.02	54.7	30.13		126.11	54.66	30.33		0.144222
412Ile		118.63	63.86	37.14		118.6	63.86	37.24		0.0707107
						121.86
		119.73	58.71	32.38		119.76	58.48	32.47		0.174642
431Gln		122.74	58.67	28.62		123.1	58.61	28.69		0.065192
432Asn						115.74	53.02	38.6
433Gly						106.55	44.91
434Ser						111.61	57.73	60.57
436Glu		124.14	53.61	33.51		125.38	53.43	33.35		0.170294
437Glu		122.77	56.75	31.18		122.27	56.88	31.14		0.0961769
438Ala		133.06	51.13	23.64		133.16	50.69	23.72		0.316228
439Glu		118.76	55.45	33.29		118.08	55.1	33.66		0.360139
440Ile		121.13	60.9	38.62		120.95	60.76	38.9		0.221359
441Ile		128.66	61.79	40.47		128.46	61.95	40.43		0.116619
442Val		128.89	61.25	29.44		128.96	61.11	29.4		0.102956
443Ala		130.38	52.47	21.87		130.27	52.51	21.6		0.193003
444Lys		118.27	55.84	36.56		118.41	55.84	36.63		0.0494975
445Asn
446Arg		124.08	61.09	31.98		124.53	61.03	32.16		0.134164
447Asn						110.11	51.39	40.27
449Ala		123.82	51.64	20.58		124.35	51.55	20.54		0.0696419
450Thr		106.27	59.22	70.44		106.58	59.36	70.19		0.202608
451Gly		106.06	45.13			106.07	45.17			0.04
452Thr		117.19	63.14	71.09		117.3	63.1	71.21		0.0894427
453Val		128.08	61.06	32.56		128.09	60.94	32.6		0.0894427
454Tyr		128.2	59.68	38.29		127.57	59.31	38.77		0.428544
455Thr		114.23	60	72.55		115.34	60.14	71.92		0.456344
456Arg		119.89	54.32	32.81		121.28	54.19	33.3		0.358469
Not classified as appearing due to peak overlap and/or assignment ambiguities and/or extremely small SNR
Not classified as disappearing due to peak overlap and/or assignment ambiguities

## Sheet: Figure2b
HpDnaB:AMPPCP:ssDNA	HpDnaB:AMPPCP				HpDnaB:apo				CSP_DnaB:AMPPCP_DnaB:apo/ ppm
	delta_N/ ppm	delta_CA/ppm	delta_CB/ppm		delta_N/ ppm	delta_CA/ppm	delta_CB/ppm		Figure2					Appearing: 214 387
179Ile	122.64	59.49	40.58		123.01	59.39	40.46		0.110454					Disappearing: 207, 251, 271, 312, 313, 314, 353, 354, 356, 447
180Pro	139.33	62.7	32.42		139.07	62.71	32.4		0.0158114
182Gly					105.66	43.8
183Phe	118.65	55.48	40.18		118.46	55.54	40.36		0.134164
184Val	129.67	67.07	31.82		129.63	67.19	31.8		0.0860233
188Asn					118.89	55.95	37.49
189Tyr	115.74	61.55	39.5		115.93	61.76	39.79		0.25318
190Thr	106	63.33	71.89		105.84	63.27	71.85		0.0509902
191Ser	117.65	60.73	63.81		118.12	60.85	63.74		0.0982344
192Gly					108.38	43.41
193Phe	115.59	53.44	38.32		115.23	53.74	38.27		0.215058
194Asn	127.29	53.97	42.14		127.18	53.86	42.06		0.0961769
195Lys	120.14	59.3	33.25		119.93	59.32	33.4		0.107005
196Gly					108.78	45.41
197Ser	114.86	58.24	65.35		115.03	58.49	65.31		0.179025
198Leu	123.73	53.36	44.67		123.94	53.43	44.7		0.0538516
199Val	129.37	59.42	33.85		129.61	59.73	33.87		0.219659
201Ile	125.36	59.68	39.29		125.35	59.57	39.41		0.115109
202Gly					113	44
203Ala	122.38	51.54	24.75		121.73	51.66	24.42		0.248294
205Pro					131.05	63.62	33.06
207Met					114.17	53.12	31.2
210Thr	115.26	66.64	68.65		115.49	66.61	68.54		0.0806226
214Met	114.09	55.67	26.99
226Gly					106.24	44.81
227Val	124.67	60.98	36.18		124.5	61.08	36.21		0.0738241
228Ala	127.4	49.47	22.05		127.49	49.44	22.25		0.143003
229Val	121.32	61.19	35.13		121.24	61.25	35.09		0.0509902
235Ser	117.49	57.53	64.9		119.26	57.53	65.39		0.346482
237Glu	117.49	62.22	28.84		117.7	61.93	28.84		0.205061
247Leu						57.61	43.3
248Thr	106.39	62.24	71.36		106.96	62.41	71.43		0.13
250Ile	120.84	60.99	40.92		120.37	60.76	41.18		0.245459
251Asn					126.85	54.26	39.32
271Cys					120.41	63.47	27.1
276Ser	111.48	61.03	63.07		110.71	61.74	63.05		0.502245
277Gln	116.34	55.04	29.4		116.65	54.95	29.5		0.0951315
278Lys	118.04	53.07	32.56		118.12	53.13	32.85		0.209404
279Lys	122.68	53.74	30.2		123.15	54.47	30.75		0.646297
280Leu	122.92	52.25	43.55		123.23	52.67	43.47		0.302324
308Gly					115.33	45.04
309Ile	114.83	61	37.83		114.93	61	37.88		0.0353553
310Ala	125.11	49.5	23.68		125.15	49.5	23.6		0.0565685
311Phe	118.07	55.99	43.99		118.7	56.32	44.58		0.478017
312Ile					120.35	61.26	42.01
313Asp					125.32	49.52	42.69
314Tyr					112.27	56.6	39.55
331Ile	123.79	57.28	42.18		124.54	57.5	42.28		0.17088
344Glu	116.22	59.07	30.22		115.82	59.25	30.29		0.136565
345Leu	114.81	54.64	42.88		115.1	54.51	42.69		0.162788
346Glu	115.66	56.3	26.59		115.89	56.55	27.21		0.472705
347Ile	108.89	58.65	40.83		109.12	58.61	41		0.123491
348Pro	133.89	61.63	30.92		133.83	61.43
349Ile	119.54	60.28	39.83		119.45	60.35	39.93		0.0863134
350Ile	128.64	57.85	35.76		128.82	58.02	36.04		0.231625
351Ala	129.55	49.86	19.73		129.49	49.79	19.95		0.163248
352Leu	125.47	55.32	43.16		124.65	55.3	42.33		0.587069
353Val					109.94	58.17	36.72
354Gln					117.51	54.65	27.34
356Asn					119.51	52.1	38.14
384Ile	115.21	58.7	43.18		115.51	58.69	43.02		0.113358
385Val	125.49	60.78	33.54		125.39	60.75	33.49		0.0412311
386Leu	125.91	50.99	44.05		126.07	51.1	44.17		0.115109
387Phe	117.87	54.17	42.92
391Gly					107.18	47.64
392Tyr	123.9	61.49	38.87		124.93	60.94	39.55
393Ile	115.27	61.2	35.59		114.53	62.4	36.46
403Ile	118.51	57.13	41.88		118.71	57.11	41.88		0.0141421
404Asp	126.34	58.03	38.87		126.4	58	38.87		0.0212132
405Lys	119.11	55.79	38.26		119.41	55.73	38.29		0.0474342
409Glu	116.44	56.04	29.71		116.86	56.26	30.18		0.366947
410Gly					108.03	45.41
411Lys	126.01	54.61	30.17		126.11	54.66	30.33		0.118533
412Ile	118.87	63.88	37.13		118.6	63.86	37.24		0.0790569
413Glu					121.86
430Lys	119.91	58.73	32.47		119.76	58.48	32.47		0.176777
431Gln					123.1	58.61	28.69
432Asn					115.74	53.02	38.6
433Gly					106.55	44.91
434Ser					111.61	57.73	60.57
436Glu	124.52	53.5	34.09		125.38	53.43	33.35		0.525595
437Glu	122.66	56.45	30.85		122.27	56.88	31.14		0.366742
438Ala	133.29	50.63	23.89		133.16	50.69	23.72		0.127475
439Glu	118.21	55.1	33.36		118.08	55.1	33.66		0.212132
440Ile	121.33	60.56	38.82		120.95	60.76	38.9		0.152315
441Ile	128.54	61.91	40.31		128.46	61.95	40.43		0.0894427
442Val	129.11	61.21	29.37		128.96	61.11	29.4		0.0738241
443Ala	130.37	52.56	21.63		130.27	52.51	21.6		0.0412311
444Lys	118.42	55.78	36.52		118.41	55.84	36.63		0.0886002
445Asn	125.63	52	37.94		128.1	50.87	36.71
446Arg	124.59	61.05	32.03		124.53	61.03	32.16		0.0930054
447Asn					110.11	51.39	40.27
448Gly					111.29	47.97
449Ala	124.08	51.6	20.61		124.35	51.55	20.54		0.0608276
450Thr	106.39	59.29	70.42		106.58	59.36	70.19		0.17
451Gly		45.08			106.07	45.17			0.09
452Thr	117.03	63.04	71.18		117.3	63.1	71.21		0.0474342
453Val	128.05	60.98	32.73		128.09	60.94	32.6		0.0961769
454Tyr	127.91	59.25	38.59		127.57	59.31	38.77		0.134164
455Thr	115.38	60.17	71.92		115.34	60.14	71.92		0.0212132
456Arg	121.35	54.53	33.26		121.28	54.19	33.3		0.242074
457Phe	123.85	55.18	39.98
458Asn	128.84	50.68	36.63
Not classified as appearing due to peak overlap and/or assignment ambiguities and/or extremely small SNR
Not classified as disappearing due to peak overlap and/or assignment ambiguities
New assigned resonances in apo HpDnaB compared to previous study (Wiegand et al. Angew. Chem., 2016).

## Sheet: Figure2c
	HpDnaB:AMPPCP				HpDnaB:ADP:AlF4				CSP_DnaB:AMPPCP_DnaB:ADP_AlF4/ ppm
	delta_N/ ppm	delta_CA/ppm	delta_CB/ppm		delta_N/ ppm	delta_CA/ppm	delta_CB/ppm		Figure2					Appearing: 200 206 207 209 211 213 230 251 271 312 314 353 382 383 390 435 447 448 458 459 461 462
179Ile	122.64	59.49	40.58		122.57	59.45	40.39		0.137295					Disappearing: none
180Pro	139.33	62.7	32.42		138.85	62.67	32.67		0.178045
181Thr	119.09	63.97	72.26		113.66	63.55	71.94		0.373363
183Phe	118.65	55.48	40.18		118.17	55.57	40.22		0.0696419
184Val	129.67	67.07	31.82		129.46	67.05	31.86		0.0316228
185Gln					117.61	57.81	29.12
188Asn					119.28	56.03	37.76
189Tyr	115.74	61.55	39.5		115.29	62.11	39.62		0.404969
190Thr	106	63.33	71.89		106.42	63.42	71.59		0.221472
191Ser	117.65	60.73	63.81		117.91	60.37	63.86		0.257002
193Phe	115.59	53.44	38.32		115.17	53.15	38.17		0.230868
194Asn	127.29	53.97	42.14		127.11	53.92	42.24		0.0790569
195Lys	120.14	59.3	33.25		119.89	59.25	33.37		0.0919239
197Ser	114.86	58.24	65.35		114.98	58.74	65.32		0.354189
198Leu	123.73	53.36	44.67		123.52	53.55	44.66		0.134536
199Val	129.37	59.42	33.85		130.03	59.95	33.27		0.555563
200Ile					127.18	55.35	38.53
201Ile	125.36	59.68	39.29		125.1	60	40.06		0.589619
203Ala	122.38	51.54	24.75		119.36	51.56	24.63		0.0860233
206Ser					121.65	59.93	68.89
207Met					115.27	54.49	33.09
209Lys					127.17	60.87	29.5
210Thr	115.26	66.64	68.65		118.42	67.29	67.93		0.685894
211Ser					121.8	62.53	63.53
213Met					116.17	59.79	33.41
214Met	114.09	55.67	26.99		112.77	55.26	27.36		0.390512
227Val	124.67	60.98	36.18		124.33	61.05	36.33		0.117047
228Ala	127.4	49.47	22.05		127.27	49.51	22.19		0.102956
229Val	121.32	61.19	35.13		121.33	61.24	35.28		0.111803
230Phe					126.19	56.84	39.55
235Ser	117.49	57.53	64.9		119.95	57.29	65.36		0.366879
236Ala					123.36	55.02	18.29
237Glu	117.49	62.22	28.84		116.88	62.24	28.6		0.170294
247Leu					116.36	58.06	43.13
248Thr	106.39	62.24	71.36		106.94	62.18	70.92		0.314006
250Ile	120.84	60.99	40.92		121.37	60.22	40.84
251Asn					125.9	54.07	38.83
271Cys					119.5	63.86	26.92
276Ser	111.48	61.03	63.07		110.79	61.6	63.11		0.404042
277Gln	116.34	55.04	29.4		116.15	55.08	29.5		0.0761577
278Lys	118.04	53.07	32.56		117.64	53.14	33.01		0.322025
279Lys	122.68	53.74	30.2		122.83	53.93	30.23		0.136015
280Leu	122.92	52.25	43.55		122.18	52.47	43.48		0.163248
308Gly
309Ile	114.83	61	37.83		114.64	60.91	37.84		0.0640312
310Ala	125.11	49.5	23.68		124.98	49.51	23.36		0.226385
311Phe	118.07	55.99	43.99		117.85	55.84	44.49		0.369121
312Ile					119.79	61.13	42.3
313Asp					126.8	48.68	42.66
314Tyr					112.46	57.5	39.87
331Ile	123.79	57.28	42.18		124.82	57.35	41.86		0.231625
332Ala					123.7	55.86	17.07
344Glu	116.22	59.07	30.22
345Leu	114.81	54.64	42.88		115.11	54.63	42.94		0.0430116
346Glu	115.66	56.3	26.59		115.46	56.46	27.02		0.324423
347Ile	108.89	58.65	40.83		108.85	58.68	40.95		0.0874643
348Pro	133.89	61.63	30.92		134.02	61.66	31.03		0.0806226
349Ile	119.54	60.28	39.83		119.27	60.22	39.87		0.0509902
350Ile	128.64	57.85	35.76		129.07	57.65	35.96		0.2
351Ala	129.55	49.86	19.73		127.94	49.55	21.03		0.945013
352Leu	125.47	55.32	43.16		126.45	54.37	42.75		0.731642
353Val					112.3	58.9	36.96
382Ala					117.13	53.07	20.62
383Asp					120.68	56.83	43.3
384Ile	115.21	58.7	43.18		115.2	58.42	43.38		0.243311
385Val	125.49	60.78	33.54		125.52	60.99	33.15		0.313209
386Leu	125.91	50.99	44.05		126.35	51.23	43.15		0.658635
387Phe	117.87	54.17	42.92		118.62	53.16	43.03		0.718401
390Arg					128.62	54.74	31.24
392Tyr	123.9	61.49	38.87			61.21	39.2		0.306023
393Ile	115.27	61.2	35.59		115.16	63	36.95		1.59524
403Ile	118.51	57.13	41.88		118.4	57.08	41.87		0.0360555
404Asp	126.34	58.03	38.87		126.27	57.97	38.95		0.0707107
405Lys	119.11	55.79	38.26		119.21	55.81	38.34		0.0583095
409Glu	116.44	56.04	29.71		116.52	56.27	30.06		0.296142
411Lys	126.01	54.61	30.17		126.05	54.54	30.22		0.0608276
412Ile	118.87	63.88	37.13		118.51	63.97	37.25		0.106066
430Lys	119.91	58.73	32.47
431Gln					122.76	58.68	28.8
432Asn
434Ser
435Ile					119.94	60.29	38.27
436Glu	124.52	53.5	34.09		124.93	53.17	33.9		0.269258
437Glu	122.66	56.45	30.85		122.3	57.27	29.76		0.964495
438Ala	133.29	50.63	23.89		130.45	51.19	24.15		0.436578
439Glu	118.21	55.1	33.36		118.43	55.09	33.75		0.275862
440Ile	121.33	60.56	38.82		120.29	60.85	38.88		0.209404
441Ile	128.54	61.91	40.31		128.48	61.66	40.62		0.281603
442Val	129.11	61.21	29.37		128.7	61.18	29.15		0.157003
443Ala	130.37	52.56	21.63		130.47	52.42	21.91		0.221359
444Lys	118.42	55.78	36.52		116.19	55.6	37.02		0.375766
445Asn	128.84	50.68	36.63		126.92	51.42	37.24		0.678122
446Arg	124.59	61.05	32.03		124.8	60.83	31.67		0.298329
447Asn					109.69	50.68	40.04
449Ala	124.08	51.6	20.61		120.43	50.88	20.02		0.658217
450Thr	106.39	59.29	70.42		106.38	59.23	69.86		0.398246
451Gly		45.08				45.17			0.09
452Thr	117.03	63.04	71.18		116.81	63.12	71.11		0.0751665
453Val	128.05	60.98	32.73		127.87	60.95	32.7		0.03
454Tyr	127.91	59.25	38.59		128.4	60.01	38.08		0.647186
455Thr	115.38	60.17	71.92		114.33	59.92	72.51		0.4531
456Arg	121.35	54.53	33.26		119.65	54.31	33.26		0.155563
457Phe	123.85	55.18	39.98		121.65	55.56	40.09		0.279732
458Asn					129.13	51.09	36.5
459Ala					125.03	55.89	17.54
461Phe					112.15	52.15	38.57
462Thr					108.84	60.87	68.42
Not classified as appearing due to peak overlap and/or assignment ambiguities and/or extremely small SNR
Not classified as disappearing due to peak overlap and/or assignment ambiguities

## Sheet: Figure2d
	HpDnaB:ADP:AlF4				HpDnaB:ADP				CSP_DnaB:ADP_AlF4_DnaB:ADP/ ppm
	delta_N/ ppm	delta_CA/ppm	delta_CB/ppm		delta_N/ ppm	delta_CA/ppm	delta_CB/ppm		Figure2
179Ile	122.57	59.45	40.39		122.57	59.52	40.46		0.07			Appearing: none
180Pro	138.85	62.67	32.67		139.23	62.68	32.58		0.0640312			Disappearing: 200, 206, 209, 211, 213, 235, 271, 382, 383, 435, 457, 461, 462
181Thr	113.66	63.55	71.94		114.71	63.61	71.93
183Phe	118.17	55.57	40.22		118.55	55.54	40.03		0.136015
184Val	129.46	67.05	31.86		129.45	67.07	31.81		0.0380789
185Gln	117.61	57.81	29.12
188Asn	119.28	56.03	37.76
189Tyr	115.29	62.11	39.62		115.97	61.82	39.58		0.207002
190Thr	106.42	63.42	71.59		106.13	63.32	71.88		0.21691
191Ser	117.91	60.37	63.86		117.98	60.74	64.07		0.300832
192Gly					108.43	43.37
193Phe	115.17	53.15	38.17		115.25	53.61	38.29		0.336155
194Asn	127.11	53.92	42.24		127.27	54.02	42.12		0.110454
195Lys	119.89	59.25	33.37		119.99	59.34	33.24		0.111803
196Gly					108.74	45.45
197Ser	114.98	58.74	65.32		114.91	58.48	65.33		0.183984
198Leu	123.52	53.55	44.66		123.57	53.42	44.71		0.0984886
199Val	130.03	59.95	33.27		129.38	59.56	33.84		0.488365
200Ile	127.18	55.35	38.53
201Ile	125.1	60	40.06		125.5	60.14	38.78		0.910494
202Gly					112.87	43.74
203Ala	119.36	51.56	24.63		119.81	51.59	25.16		0.375366
204Arg					117.62	53.07	27.34
206Ser	121.65	59.93	68.89
207Met	115.27	54.49	33.09		116.32	53.88	33.64		0.580775
209Lys	127.17	60.87	29.5
210Thr	118.42	67.29	67.93		119.12	67.31	68.65		0.509313
211Ser	121.8	62.53	63.53
213Met	116.17	59.79	33.41
214Met	112.77	55.26	27.36		113.27	55.63	26.86		0.43983
227Val	124.33	61.05	36.33		124.34	61.07	36.2		0.0930054
228Ala	127.27	49.51	22.19		127.45	49.58	22.09		0.0863134
229Val	121.33	61.24	35.28		121.55	61.33	35.39		0.100499
230Phe	126.19	56.84	39.55		125.41	57.51	41.04		1.15521
235Ser	119.95	57.29	65.36
236Ala	123.36	55.02	18.29		123.37	55.14	18.25		0.0894427
237Glu	116.88	62.24	28.6		118.12	62.04	28.52		0.152315
247Leu	116.36	58.06	43.13		116.89	57.6	43.35		0.360555
248Thr	106.94	62.18	70.92		106.79	62.31	71.43		0.372156
250Ile	121.37	60.22	40.84
251Asn	125.9	54.07	38.83
271Cys	119.5	63.86	26.92
276Ser	110.79	61.6	63.11		110.98	61.72	63.01		0.110454
277Gln	116.15	55.08	29.5		116.25	55.1	29.44		0.0447214
278Lys	117.64	53.14	33.01		117.69	53.09	32.92		0.0728011
279Lys	122.83	53.93	30.23			54	30.11		0.0982344
280Leu	122.18	52.47	43.48		122.91	52.56	43.64		0.129808
308Gly					115.02	45.01
309Ile	114.64	60.91	37.84		114.85	60.98	37.93		0.0806226
310Ala	124.98	49.51	23.36		125.13	49.55	23.49		0.0961769
311Phe	117.85	55.84	44.49		117.64	55.9	44.78		0.209404
312Ile	119.79	61.13	42.3		119.9	61.24	42.05		0.193132
313Asp	126.8	48.68	42.66
314Tyr	112.46	57.5	39.87		113.592	57.1955	40.0134		0.237996
331Ile	124.82	57.35	41.86		123.97	57.33	42.17		0.219659
332Ala	123.7	55.86	17.07		123.9	55.76	17.1		0.0738241
333Glu					115.99	59.14	30.16
344Glu						59.28	30.36
345Leu	115.11	54.63	42.94		115.04	54.61	42.84		0.072111
346Glu	115.46	56.46	27.02		115.61	56.56	27.02		0.0707107
347Ile	108.85	58.68	40.95		109	58.58	40.84		0.105119
348Pro	134.02	61.66	31.03		133.72	61.49	30.97		0.127475
349Ile	119.27	60.22	39.87		119.35	60.31	39.92		0.0728011
350Ile	129.07	57.65	35.96		128.7	57.98	35.64		0.325038
351Ala	127.94	49.55	21.03		129.1	49.84	20.44		0.464866
352Leu	126.45	54.37	42.75		127.15	54.94	42.46		0.452217
353Val	112.3	58.9	36.96
354Gln					119.64	54.02	27.78
382Ala	117.13	53.07	20.62
383Asp	120.68	56.83	43.3
384Ile	115.2	58.42	43.38		115.22	58.72	43.07		0.305041
385Val	125.52	60.99	33.15		125.44	60.98	33.42		0.19105
386Leu	126.35	51.23	43.15		126.23	51.34	43.66		0.368917
387Phe	118.62	53.16	43.03		119	53.43	43.07		0.193003
390Arg	128.62	54.74	31.24		129.09	54.64	31.29		0.0790569
392Tyr		61.21	39.2		124.01	61.32	38.82		0.279732
393Ile	115.16	63	36.95		115.5	61.7	35.65		1.3
403Ile	118.4	57.08	41.87		118.33	57.21	41.88		0.0921954
404Asp	126.27	57.97	38.95		126.21	58	38.86		0.067082
405Lys	119.21	55.81	38.34		119.24	55.78	38.18		0.115109
409Glu	116.52	56.27	30.06		116.62	56.33	30.09		0.0474342
410Gly					107.67	45.29
411Lys	126.05	54.54	30.22		126.02	54.7	30.13		0.129808
412Ile	118.51	63.97	37.25		118.63	63.86	37.14		0.11
430Lys					119.73	58.71	32.38
431Gln	122.76	58.68	28.8		122.74	58.67	28.62		0.127475
435Ile	119.94	60.29	38.27
436Glu	124.93	53.17	33.9		124.14	53.61	33.51		0.415752
437Glu	122.3	57.27	29.76		122.77	56.75	31.18		1.0693
438Ala	130.45	51.19	24.15		133.06	51.13	23.64		0.363112
439Glu	118.43	55.09	33.75		118.76	55.45	33.29		0.413038
440Ile	120.29	60.85	38.88		121.13	60.9	38.62		0.187216
441Ile	128.48	61.66	40.62		128.66	61.79	40.47		0.140357
442Val	128.7	61.18	29.15		128.89	61.25	29.44		0.21095
443Ala	130.47	52.42	21.91		130.38	52.47	21.87		0.0452769
444Lys	116.19	55.6	37.02		118.27	55.84	36.56		0.366879
445Asn	126.92	51.42	37.24		129.06	50.86	36.66		0.570088
446Arg	124.8	60.83	31.67		124.08	61.09	31.98		0.286094
447Asn	109.69	50.68	40.04
449Ala	120.43	50.88	20.02		123.82	51.64	20.58		0.667533
450Thr	106.38	59.23	69.86		106.27	59.22	70.44		0.410183
451Gly		45.17			106.06	45.13			0.04
452Thr	116.81	63.12	71.11		117.19	63.14	71.09		0.02
453Val	127.87	60.95	32.7		128.08	61.06	32.56		0.125897
454Tyr	128.4	60.01	38.08		128.2	59.68	38.29		0.276586
455Thr	114.33	59.92	72.51		114.23	60	72.55		0.0632456
456Arg	119.65	54.31	33.26		119.89	54.32	32.81		0.318277
457Phe	121.65	55.56	40.09
458Asn	129.13	51.09	36.5		129.06	50.86	36.66		0.198116
459Ala	125.03	55.89	17.54
461Phe	112.15	52.15	38.57
462Thr	108.84	60.87	68.42
Not classified as appearing due to peak overlap and/or assignment ambiguities and/or extremely small SNR
Not classified as disappearing due to peak overlap and/or assignment ambiguities

## Sheet: Figure3a
HpDnaB:AMPPCP:ssDNA					HpDnaB:AMPPCP				CSP_DnaB:AMPPCP_DnaB:AMPPCP:ssDNA/ ppm
	delta_N/ ppm	delta_CA/ppm	delta_CB/ppm		delta_N/ ppm	delta_CA/ppm	delta_CB/ppm		Figure3				Appearing: 200 213 271 312 314 315 316 353 354 356 357 370 371 372 373 374 375 378 379 380 382 383 390 447 459 461 462
177Thr	116.64	63.25	69.22
179Ile	122.6	59.31	40.28		122.64	59.49	40.58		0.247386
180Pro	138.8	62.65	32.68		139.33	62.7	32.42		0.187216
181Thr	113.92	63.5	71.89		119.09	63.97	72.26		0.422966
183Phe	118.22	55.47	40.16		118.65	55.48	40.18		0.0158114
184Val	129.57	67.15	31.82		129.67	67.07	31.82		0.0565685
185Gln	118.1	57.63	28.75
188Asn	119.42	56.1	37.87
189Tyr	115.66	62.62	39.79		115.74	61.55	39.5		0.783901
190Thr	106.03	63.25	71.55		106	63.33	71.89		0.246982
191Ser	118.36	60.32	63.72		117.65	60.73	63.81		0.296816
193Phe	115.36	53.18	38.19		115.59	53.44	38.32		0.205548
194Asn	127.21	54	42.22		127.29	53.97	42.14		0.0604152
195Lys	119.99	59.08	33.34		120.14	59.3	33.25		0.168077
197Ser	115.22	58.7	65.36		114.86	58.24	65.35		0.325346
198Leu	123.91	53.52	44.75		123.73	53.36	44.67		0.126491
199Val	129.87	60	33.37		129.37	59.42	33.85		0.532353
200Ile	127.42	55.28	38.4
201Ile	125.14	60.03	40.17		125.36	59.68	39.29		0.669664
203Ala	118.11	51.7	25.29		122.38	51.54	24.75		0.398246
210Thr	118.37	67.52	68.57		115.26	66.64	68.65		0.62482
211Ser	122.68	63.64	62.83
213Met	115.71	59.83	32.8
214Met	113.31	55.34	27.31		114.09	55.67	26.99		0.325038
215Asn	120.96	57.27	40.12
227Val	124.42	61.05	36.28		124.67	60.98	36.18		0.0863134
228Ala	127.5	49.45	22.09		127.4	49.47	22.05		0.0316228
229Val	121.56	61.24	34.96		121.32	61.19	35.13		0.1253
230Phe	126.56	56.88	39.16
235Ser	118.23	57.31	65.32		117.49	57.53	64.9		0.335261
236Ala	123.8	55.01	18.2
237Glu	116.83	62.27	28.67		117.49	62.22	28.84		0.1253
247Leu	116.7	57.89	42.9
248Thr	107.01	62.17	70.82		106.39	62.24	71.36		0.385032
250Ile	121.6	60.21	40.92		120.84	60.99	40.92		0.551543
251Asn	126.32	54.12	39.19
276Ser	111.46	61.67	63.04		111.48	61.03	63.07		0.453045
277Gln	116.3	55.06	29.51		116.34	55.04	29.4		0.0790569
278Lys	117.78	53.04	32.9		118.04	53.07	32.56		0.24135
279Lys		53.99	30.21		122.68	53.74	30.2		0.176918
280Leu	122.32	52.42	43.49		122.92	52.25	43.55		0.127475
309Ile	114.69	60.89	37.91		114.83	61	37.83		0.0961769
310Ala	125.12	49.41	23.28		125.11	49.5	23.68		0.289914
311Phe	118.11	55.77	44.39		118.07	55.99	43.99		0.3228
312Ile	120.19	60.96	42.31
313Asp	126.81	48.12	42.05
314Tyr	113.01	57.39	39.91
315Leu	119.79	61.28	44.97
316Gln	109.36	59.33	26.5
331Ile	124.35	57.36	41.87		123.79	57.28	42.18		0.226385
332Ala	123.85	55.84	17.04
344Glu	115.87	59.29	30.4		116.22	59.07	30.22		0.200998
345Leu	115.47	54.63	43.03		114.81	54.64	42.88		0.106301
346Glu	115.67	56.49	27.02		115.66	56.3	26.59		0.332415
347Ile	109.11	58.7	40.97		108.89	58.65	40.83		0.105119
348Pro	134.29	61.62	31.02		133.89	61.63	30.92		0.0710634
349Ile	119.47	60.24	39.78		119.54	60.28	39.83		0.0452769
350Ile	129.08	57.5	35.88		128.64	57.85	35.76		0.26163
351Ala	128.2	49.49	20.59		129.55	49.86	19.73		0.662005
352Leu	126.92	54.64	43.13		125.47	55.32	43.16		0.4813
353Val	111.46	58.66	36.47
354Gln	116.85	54.14	27.85
356Asn	117.65	51.78	38.05
357Arg	116.55	56.63	30.81
370Ser	102.84	58.58	62.46
371Asp	120.06	54.65	41.98
372Ile	120.4	64.74	37.82
373Lys	129.55	58.19	33.31
374Asp	119.49	59.55	41.34
375Ser	109.1	59.02	65.53
378Ile	116.21	65.43	37.02
379Glu	113.32	58.95	27.85
384Ile	114.39	58.41	43.8		115.21	58.7	43.18		0.483994
385Val	125.55	60.81	33.3		125.49	60.78	33.54		0.171026
386Leu	126.39	51.25	43.34		125.91	50.99	44.05		0.534649
387Phe	118.73	53.37	43.27		117.87	54.17	42.92		0.617454
390Arg	128.13	54.59	30.88
392Tyr	123.48	60.33	39.17		123.9	61.49	38.87		0.847231
393Ile	115.24	63.47	36.94		115.27	61.2	35.59
403Ile	118.54	57.02	41.8		118.51	57.13	41.88		0.0961769
404Asp	126.2	57.93	38.93		126.34	58.03	38.87		0.0824621
405Lys	119.48	55.9	38.41		119.11	55.79	38.26		0.131529
406Leu	121.3	57.51	43.78
409Glu	116.82	56.3	30.14		116.44	56.04	29.71		0.355317
411Lys	126.1	54.55	30.26		126.01	54.61	30.17		0.0764853
412Ile	118.77	63.97	37.26		118.87	63.88	37.13		0.111803
430Lys	119.75	58.84	32.47		119.91	58.73	32.47		0.0777817
431Gln	122.85	58.69	28.75
435Ile	120.13	60.21	38.18
436Glu	125.17	53.21	34.15		124.52	53.5	34.09		0.209404
437Glu	122.15	57.01	29.98		122.66	56.45	30.85		0.731608
438Ala	131.27	50.95	23.97		133.29	50.63	23.89		0.233238
439Glu	118.7	55.21	33.56		118.21	55.1	33.36		0.1614
440Ile	120.74	60.81	38.81		121.33	60.56	38.82		0.176918
441Ile	128.31	61.71	40.59		128.54	61.91	40.31		0.243311
442Val	128.96	61.23	29.12		129.11	61.21	29.37		0.177341
443Ala	131.19	52.52	22.32		130.37	52.56	21.63		0.488723
444Lys	115.98	55.11	37.18		118.42	55.78	36.52		0.665019
445Asn	126.19	51.63	37.13		125.63	52	37.94		0.629682
446Arg	124.01	61.07	32.15		124.59	61.05	32.03		0.0860233
447Asn	109.95	50.94	39.31
449Ala	119.56	51.13	19.66		124.08	51.6	20.61		0.749466
450Thr	106.22	59.2	69.71		106.39	59.29	70.42		0.506063
452Thr	117.25	63.02	71.06		117.03	63.04	71.18		0.0860233
453Val	128.11	60.92	32.78		128.05	60.98	32.73		0.0552268
454Tyr	128.36	59.75	38.18		127.91	59.25	38.59		0.45722
455Thr	114.39	60.03	72.49		115.38	60.17	71.92		0.41503
456Arg	120.3	54.25	33.09		121.35	54.53	33.26		0.231625
458Asn	129.14	51	36.38		128.84	50.68	36.63		0.287141
459Ala	124.92	55.79	17.63
460Pro	128.82	64.11	30.85
461Phe	112.12	52.2	38.26
462Thr	109.08	60.89	68.52
Not classified as appearing due to peak overlap and/or assignment ambiguities and/or extremely small SNR
Not classified as disappearing due to peak overlap and/or assignment ambiguities

## Sheet: Figure3b
	HpDnaB:ADP:AlF4:ssDNA				HpDnaB:ADP:AlF4				CSP_DnaB:ADP:AlF4:ssDNA_DnaB:ADP:AlF4/ ppm
	delta_N/ ppm	delta_CA/ppm	delta_CB/ppm		delta_N/ ppm	delta_CA/ppm	delta_CB/ppm		Figure3			Appearing: 177 204 315 316 354 356 357 370 371 372 373 374 375 376 377 378 379 380 381
177Thr	116.68	63.04	69.52
178Gly	110.94	43.12
179Ile	122.74	59.43	40.36		122.57	59.45	40.39		0.0254951
180Pro	138.76	62.64	32.77		138.85	62.67	32.67		0.0738241
181Thr	113.56	63.54	71.91		113.66	63.55	71.94		0.0223607
182Gly	106.68	44.26
183Phe	118.35	55.58	40.25		118.17	55.57	40.22		0.0223607
184Val	129.42	67.15	31.79		129.46	67.05	31.86		0.0863134
185Gln	117.93	57.71	28.94		117.61	57.81	29.12		0.145602
187Asp		59.27	41.53
188Asn	119.28	56.08	37.69		119.28	56.03	37.76		0.0608276
189Tyr	115.41	62.3	39.72		115.29	62.11	39.62		0.151822
190Thr	106.61	63.6	71.47		106.42	63.42	71.59		0.152971
191Ser	118.05	60.39	63.71		117.91	60.37	63.86		0.107005
192Gly	108.5	43.54
193Phe	115.21	53.16	38.15		115.17	53.15	38.17		0.0158114
194Asn	127.22	53.98	42.26		127.11	53.92	42.24		0.0447214
195Lys	119.97	59.06	33.36		119.89	59.25	33.37		0.134536
196Gly	109.01	45.37
197Ser	115.21	58.86	65.33		114.98	58.74	65.32		0.0851469
198Leu	123.91	53.61	44.79		123.52	53.55	44.66		0.101242
199Val	130.22	60.09	33.14		130.03	59.95	33.27		0.135093
200Ile	127.61	55.31	38.42		127.18	55.35	38.53		0.0827647
201Ile	125.47	59.96	40.06		125.1	60	40.06		0.0282843
202Gly	112.37	44.68
203Ala	118.97	51.62	24.54		119.36	51.56	24.63		0.0764853
204Arg	117.89	52.76	26.68
205Pro	131.85	63.9	32.49
206Ser	121.11	60.16	68.46		121.65	59.93	68.89		0.344819
207Met	115.57	54.45	33.18		115.27	54.49	33.09		0.0696419
208Gly	105	45.07
209Lys	126.9	60.79	29.29		127.17	60.87	29.5		0.158902
210Thr	118.73	67.41	67.8		118.42	67.29	67.93		0.1251
211Ser	122.15	62.58	63.45		121.8	62.53	63.53		0.0667083
212Leu	122.61	57.18	41.52
213Met	116.26	59.78	33.42		116.17	59.79	33.41		0.01
214Met	113.02	55.26	27.31		112.77	55.26	27.36		0.0353553
215Asn	120.79	57.3	40.15
226Gly	106.44	44.52
227Val	124.38	61.07	36.32		124.33	61.05	36.33		0.0158114
228Ala	127.38	49.5	22.17		127.27	49.51	22.19		0.0158114
229Val	121.52	61.24	35.17		121.33	61.24	35.28		0.0777817
230Phe	126.48	56.87	39.6		126.19	56.84	39.55		0.0412311
231Ser	118.32	57.91
235Ser	120.45	57.32	65.3		119.95	57.29	65.36		0.0474342
236Ala	123.62	55.06	18.26		123.36	55.02	18.29		0.0353553
237Glu	116.9	62.2	28.72		116.88	62.24	28.6		0.0894427
238Gln	117.16	59.58	29.17
247Leu	116.78	57.93	43.05		116.36	58.06	43.13		0.107935
248Thr	107	62.17	70.68		106.94	62.18	70.92		0.169853
249Ser	114.98	58.47	60.89
250Ile	121.6	60.25	41.05		121.37	60.22	40.84		0.15
251Asn	126	53.92	38.73		125.9	54.07	38.83		0.127475
271Cys	119.5	63.94	26.92		119.5	63.86	26.92		0.0565685
275Leu		57.13	42.11
276Ser	111.21	61.7	63.03		110.79	61.6	63.11		0.0905539
277Gln	116.26	55.06	29.52		116.15	55.08	29.5		0.02
278Lys	117.73	53.04	32.99		117.64	53.14	33.01		0.072111
279Lys	123.02	53.92	30.21		122.83	53.93	30.23		0.0158114
280Leu	122.46	52.38	43.51		122.18	52.47	43.48		0.067082
307Leu	119.18	57.12	41.34
308Gly	114.42	44.81
309Ile	114.69	60.91	37.91		114.64	60.91	37.84		0.0494975
310Ala	125.08	49.46	23.31		124.98	49.51	23.36		0.05
311Phe	118.13	55.77	44.42		117.85	55.84	44.49		0.07
312Ile	120.01	60.95	42.47		119.79	61.13	42.3		0.175071
313Asp	126.77	48.35	42.47		126.8	48.68	42.66		0.269258
314Tyr	112.44	57.65	39.75		112.46	57.5	39.87		0.135831
315Leu	120.34	61.77	44.93
316Gln	109.44	58.94	26.38
330Gln		66.12
331Ile	125.61	57.3	41.88		124.82	57.35	41.86		0.0380789
332Ala	123.86	55.91	16.98		123.7	55.86	17.07		0.0728011
333Glu	115.53	59.09	30.12
343Arg		55.86
344Glu	115.64	59.26	30.27
345Leu	115.28	54.64	43.11		115.11	54.63	42.94		0.120416
346Glu	115.49	56.45	26.93		115.46	56.46	27.02		0.0640312
347Ile	109.05	58.74	40.95		108.85	58.68	40.95		0.0424264
348Pro	134.22	61.69	30.97		134.02	61.66	31.03		0.0474342
349Ile	119.55	60.3	39.78		119.27	60.22	39.87		0.0851469
350Ile	129.24	57.54	35.79		129.07	57.65	35.96		0.143178
351Ala	128.33	49.55	20.65		127.94	49.55	21.03		0.268701
352Leu	126.38	54.5	42.68		126.45	54.37	42.75		0.104403
353Val	111.92	58.65	36.44		112.3	58.9	36.96		0.407983
354Gln	116.99	54.22	27.77
355Leu	119.76	52.98
356Asn	117.46	51.87	37.83
357Arg	116.1	57.33	30.93
369Leu	118.94	59.29	41.1
370Ser	103.29	58.51	62.41
371Asp	120.27	54.84	42.19
372Ile	120.19	64.6	37.82
373Lys	129.42	58.29	33.39
374Asp	119.66	59.48	41.31
375Ser	109.28	59.11	65.65
376Gly	116.03	44.28
377Gly	107.03	46.94
378Ile	116.34	64.85	37.24
379Glu	114.04	59.24	27.77
380Gln	120.69	58.82	26.86
381Asp	118.93	56.26	42.1
382Ala	116.87	53.23	20.81		117.13	53.07	20.62		0.175642
383Asp	121.32	57.14	43.19		120.68	56.83	43.3		0.232594
384Ile	115.07	58.37	43.54		115.2	58.42	43.38		0.118533
385Val	125.67	60.87	33.11		125.52	60.99	33.15		0.0894427
386Leu	126.42	51.22	43.04		126.35	51.23	43.15		0.0781025
387Phe	118.96	53.06	42.86		118.62	53.16	43.03		0.139463
390Arg	128.79	54.62	31.04		128.62	54.74	31.24		0.164924
391Gly	109.51	47.74
392Tyr	123.73	60.97	39.3			61.21	39.2		0.183848
393Ile	115.32	63.07	36.85		115.16	63	36.95		0.0863134
394Tyr	119.03
403Ile	118.52	57.1	41.93		118.4	57.08	41.87		0.0447214
404Asp	126.35	57.95	38.94		126.27	57.97	38.95		0.0158114
405Lys	119.37	55.93	38.39		119.21	55.81	38.34		0.0919239
406Leu	121.31	57.05	43.21
409Glu	116.43	56.28	30.06		116.52	56.27	30.06		0.00707107
410Gly	107.74	45.28
411Lys	126.11	54.53	30.3		126.05	54.54	30.22		0.0570088
412Ile	118.78	63.99	37.27		118.51	63.97	37.25		0.02
413Glu	121.97	58.84	29.7
430Lys		58.88	32.5
431Gln	123.1	58.68	28.76		122.76	58.68	28.8		0.0282843
432Asn	115.49	52.95	38.39
433Gly	105.7	44.9
434Ser	111.28	58.39	60.22
435Ile	120.25	60.26	38.29		119.94	60.29	38.27		0.0254951
436Glu	125.13	53.12	33.91		124.93	53.17	33.9		0.0360555
437Glu	122.45	57.22	29.69		122.3	57.27	29.76		0.0608276
438Ala	130.72	51.13	24.09		130.45	51.19	24.15		0.06
439Glu	118.71	55.12	33.66		118.43	55.09	33.75		0.067082
440Ile	120.54	60.88	38.75		120.29	60.85	38.88		0.0943398
441Ile	128.38	61.72	40.59		128.48	61.66	40.62		0.0474342
442Val	129.04	61.21	28.99		128.7	61.18	29.15		0.115109
443Ala	130.52	52.33	22.17		130.47	52.42	21.91		0.194551
444Lys	116.48	55.52	37.03		116.19	55.6	37.02		0.0570088
445Asn	127.31	51.39	37.18		126.92	51.42	37.24		0.0474342
446Arg	124.94	60.85	31.75		124.8	60.83	31.67		0.0583095
447Asn	109.95	50.68	40.07		109.69	50.68	40.04		0.0212132
448Gly	104.4	45.34
449Ala	120.66	50.91	19.95		120.43	50.88	20.02		0.0538516
450Thr	106.74	59.19	69.85		106.38	59.23	69.86		0.0291548
451Gly	105.82	45.17				45.17
452Thr	117.01	63.06	71.07		116.81	63.12	71.11		0.0509902
453Val	128.1	60.95	32.71		127.87	60.95	32.7		0.00707107
454Tyr	128.46	59.93	38.05		128.4	60.01	38.08		0.0604152
455Thr	114.53	59.93	72.52		114.33	59.92	72.51		0.01
456Arg	119.68	54.39	33.21		119.65	54.31	33.26		0.0667083
457Phe	121.81	55.38	40		121.65	55.56	40.09		0.142302
458Asn	129.27	51.05	36.38		129.13	51.09	36.5		0.0894427
459Ala	125.21	55.75	17.65		125.03	55.89	17.54		0.125897
460Pro	131.71	64.1	30.63
461Phe	112.3	52.07	38.39		112.15	52.15	38.57		0.139284
462Thr	108.41	60.86	68.29		108.84	60.87	68.42		0.0921954
Not classified as appearing due to peak overlap and/or assignment ambiguities and/or extremely small SNR
Not classified as disappearing due to peak overlap and/or assignment ambiguities

## Sheet: Figure3c
HpDnaB:ADP:ssDNA					HpDnaB:ADP				CSP_DnaB:ADP_DnaB:ADP:ssDNA/ ppm
	delta_N/ ppm	delta_CA/ppm	delta_CB/ppm		delta_N/ ppm	delta_CA/ppm	delta_CB/ppm		Figure3			Appearing: 177 200 209 251 271 313 315 316 353 356 370 371 372 373 374 375 376 377 378 382 447 448 457 445 461 462
177Thr	116.55	63.15	69.52
178Gly	111.42	43.05
179Ile					122.57	59.52	40.46
180Pro	138.75	62.67	32.7		139.23	62.68	32.58		0.0851469
181Thr	113.35	63.45	71.89		114.71	63.61	71.93		0.116619
182Gly	106.25	44.64			106.34	44.13			0.51
183Phe	118.24	55.48	40.19		118.55	55.54	40.03		0.12083
184Val	129.47	67.14	31.86		129.45	67.07	31.81		0.0608276
185Gln	117.9	57.67	28.78
188Asn	119.54	56.03	37.69
189Tyr	115.58	62.25	39.45		115.97	61.82	39.58		0.317648
190Thr	106.62	63.61	71.52		106.13	63.32	71.88		0.326879
191Ser	118.5	60.36	63.81		117.98	60.74	64.07		0.325576
192Gly	108.69	43.46			108.43	43.37			0.09
193Phe	115.19	53.04	38.18		115.25	53.61	38.29		0.410488
194Asn	127.48	54.04	42.23		127.27	54.02	42.12		0.0790569
195Lys	119.86	59.17	33.28		119.99	59.34	33.24		0.123491
196Gly	108.51	45.44			108.74	45.45			0.01
197Ser	115.11	58.52	65.48		114.91	58.48	65.33		0.109772
198Leu	124.39	53.58	44.5		123.57	53.42	44.71		0.186682
199Val	130.31	60.13	33.18		129.38	59.56	33.84		0.616644
200Ile	127.58	55.4	38.47
201Ile	125.25	60	40.12		125.5	60.14	38.78		0.95268
202Gly					112.87	43.74
203Ala	118.71	51.75	24.58		119.81	51.59	25.16		0.425441
204Arg	119.65	52.77	26.29		117.62	53.07	27.34		0.772172
205Pro	131.84	63.71	32.31
207Met	116.66	53.84	33.5		116.32	53.88	33.64		0.102956
209Lys	125.74	61.08	30.17
210Thr	119.65	66.77	68.61		119.12	67.31	68.65		0.382884
213Met	116.48	59.89	32.77
214Met	112.77	55.4	27.15		113.27	55.63	26.86		0.261725
215Asn		57.26	40.08
227Val	124.5	61.06	36.29		124.34	61.07	36.2		0.0640312
228Ala	127.43	49.47	22.07		127.45	49.58	22.09		0.0790569
229Val	121.46	61.23	34.96		121.55	61.33	35.39		0.31217
230Phe	126.29	56.83	40.37		125.41	57.51	41.04		0.675019
235Ser	118.08	57.61	65.12
236Ala	123.78	55.07	18.21		123.37	55.14	18.25		0.0570088
237Glu	117.09	62.21	28.9		118.12	62.04	28.52		0.294364
247Leu					116.89	57.6	43.35
248Thr	107.27	62.19	70.85		106.79	62.31	71.43		0.418808
250Ile	121.66	60.29	41.01
251Asn	125.74	53.83	38.61
271Cys	119.59	63.84	26.86
276Ser	110.95	61.66	62.91		110.98	61.72	63.01		0.0824621
277Gln	116.37	55.06	29.47		116.25	55.1	29.44		0.0353553
278Lys	117.83	53.1	32.97		117.69	53.09	32.92		0.0360555
279Lys	123.11	53.91	30.15			54	30.11		0.0696419
280Leu	122.42	52.37	43.39		122.91	52.56	43.64		0.222036
308Gly	114.29	44.75			115.02	45.01			0.26
309Ile	114.76	60.88	37.92		114.85	60.98	37.93		0.0710634
310Ala	125.11	49.46	23.24		125.13	49.55	23.49		0.187883
311Phe	117.96	55.83	43.82		117.64	55.9	44.78		0.680625
312Ile	120.45	60.87	41.17		119.9	61.24	42.05		0.675019
313Asp	125.94	47.56	39.8
314Tyr	112.92	57.18	40.83		113.6	57.2	40		0.577527
315Leu	120.19	61.77	44.89
316Gln	109.21	59.49	26.69
331Ile	124.56	57.38	41.95		123.97	57.33	42.17		0.159531
332Ala	123.68	55.78	17.14		123.9	55.76	17.1		0.0316228
333Glu					115.99	59.14	30.16
344Glu	116.16	59.23	30.49			59.28	30.36		0.0984886
345Leu	115.28	54.66	42.95		115.04	54.61	42.84		0.08544
346Glu	115.51	56.46	26.95		115.61	56.56	27.02		0.0863134
347Ile	109.09	58.57	40.93		109	58.58	40.84		0.0640312
348Pro	134.19	61.77	31.05		133.72	61.49	30.97		0.205913
349Ile	119.55	60.21	39.74		119.35	60.31	39.92		0.145602
350Ile	128.86	57.49	35.85		128.7	57.98	35.64		0.376962
351Ala	128.43	49.53	20.65		129.1	49.84	20.44		0.264764
352Leu	125.21	54.56	43.14		127.15	54.94	42.46		0.550818
353Val	112.02	58.37	36.49
354Gln	116.1	53.09	28.08		119.64	54.02	27.78		0.690978
370Ser	103.63	58.66	62.61
371Asp	120.33	54.8	42.08
372Ile	120.21	64.6	37.77
373Lys	129.68	58.21	33.97
374Asp	119.25	59.38	41.16
375Ser	109.37	58.93	65.59
376Gly	116.24	44.18
377Gly	107.39	46.79
378Ile	116.62	64.99	37.17
379Glu	114.88	59.017	27.77
384Ile	115.9	58.48	43.34		115.22	58.72	43.07		0.255441
385Val	125.77	60.74	33.17		125.44	60.98	33.42		0.245051
386Leu	126.4	51.23	43.11		126.23	51.34	43.66		0.396611
387Phe	119.17	53.11	42.89		119	53.43	43.07		0.259615
390Arg	127.98	54.43	30.66		129.09	54.64	31.29		0.469574
392Tyr	123.46	60.92	39.27		124.01	61.32	38.82		0.425735
393Ile	115.41	62.59	36.4		115.5	61.7	35.65		0.822982
403Ile	118.44	57.09	41.82		118.33	57.21	41.88		0.0948683
404Asp	126.31	57.9	38.89		126.21	58	38.86		0.0738241
405Lys	119.53	55.84	38.29		119.24	55.78	38.18		0.0886002
409Glu	116.75	56.27	30.04		116.62	56.33	30.09		0.0552268
410Gly	107.82	45.28			107.67	45.29			0.01
411Lys	126.11	54.58	30.21		126.02	54.7	30.13		0.10198
412Ile	118.73	63.96	37.22		118.63	63.86	37.14		0.0905539
					119.73	58.71	32.38
431Gln	122.81	58.65	28.73		122.74	58.67	28.62		0.0790569
434Ser
435Ile	119.95	60.24	38.28
436Glu	124.59	52.94	33.85		124.14	53.61	33.51		0.531272
437Glu	122.6	56.9	29.93		122.77	56.75	31.18		0.890225
438Ala	132.5	51.04	23.97		133.06	51.13	23.64		0.241868
439Glu	118.48	55.27	33.37		118.76	55.45	33.29		0.139284
440Ile	120.73	60.97	38.64		121.13	60.9	38.62		0.0514782
441Ile	128.42	61.73	40.44		128.66	61.79	40.47		0.0474342
442Val	129.04	61.24	29.12		128.89	61.25	29.44		0.226385
443Ala	130.76	52.34	22.15		130.38	52.47	21.87		0.218289
444Lys	116.85	55.58	37.1		118.27	55.84	36.56		0.423792
445Asn	126.65	51.71	36.78
446Arg	124.19	61.02	32.14		124.08	61.09	31.98		0.123491
447Asn	109.65	51.11	39.5
448Gly	104.15	44.83
449Ala	120.1	50.81	19.86		123.82	51.64	20.58		0.776949
450Thr	106.39	59.13	69.91		106.27	59.22	70.44		0.380132
451Gly	106.15	45.11			106.06	45.13			0.02
452Thr	117.19	63.07	71		117.19	63.14	71.09		0.0806226
453Val	128.28	61.01	32.58		128.08	61.06	32.56		0.0380789
454Tyr	128.45	59.71	38.13		128.2	59.68	38.29		0.115109
455Thr	114.37	60.11	72.52		114.23	60	72.55		0.0806226
456Arg	120.21	54.18	33.03		119.89	54.32	32.81		0.184391
457Phe	122.14	55.68	40.05
458Asn	129.12	50.84	36.65		129.06	50.86	36.66		0.0158114
460Pro	128.44	64.36	30.5
461Phe	112.13	52.08	38.17
462Thr	108.36	60.72	68.52
Not classified as appearing due to peak overlap and/or assignment ambiguities and/or extremely small SNR
Not classified as disappearing due to peak overlap and/or assignment ambiguities

## Sheet: Figure4a
	HpDnaB:AMPPCP:ssDNA				HpDnaB:ADP:ssDNA				CSP_DnaB:AMPPCP:ssDNA_DnaB:ADP:ssDNA/ ppm
	delta_N/ ppm	delta_CA/ppm	delta_CB/ppm		delta_N/ ppm	delta_CA/ppm	delta_CB/ppm		Figure4
344Glu	115.87	59.29	30.4		116.16	59.23	30.49		0.0764853			Appearing: 211
345Leu	115.47	54.63	43.03		115.28	54.66	42.95		0.0604152			Disappearing: 204 207 209 271
346Glu	115.67	56.49	27.02		115.51	56.46	26.95		0.0538516
347Ile	109.11	58.7	40.97		109.09	58.57	40.93		0.0961769
348Pro	134.29	61.62	31.02		134.19	61.77	31.05		0.108167
349Ile	119.47	60.24	39.78		119.55	60.21	39.74		0.0353553
350Ile	129.08	57.5	35.88		128.86	57.49	35.85		0.0223607
351Ala	128.2	49.49	20.59		128.43	49.53	20.65		0.0509902
352Leu	126.92	54.64	43.13		125.21	54.56	43.14		0.0570088
353Val	111.46	58.66	36.47		112.02	58.37	36.49		0.205548
354Gln	116.85	54.14	27.85		116.1	53.09	28.08		0.760066
355Leu
356Asn	117.65	51.78	38.05		117.35	51.8	37.88		0.121037
357Arg	116.55	56.63	30.81		116.35	56.7	30.79		0.0514782
369Leu
370Ser	102.84	58.58	62.46		103.63	58.66	62.61		0.120208
371Asp	120.06	54.65	41.98		120.33	54.8	42.08		0.127475
372Ile	120.4	64.74	37.82		120.21	64.6	37.77		0.105119
373Lys	129.55	58.19	33.31		129.68	58.21	33.97		0.466905
374Asp	119.49	59.55	41.34		119.25	59.38	41.16		0.175071
375Ser	109.1	59.02	65.53		109.37	58.93	65.59		0.0764853
376Gly					116.24	44.18
377Gly					107.39	46.79
378Ile	116.21	65.43	37.02		116.62	64.99	37.17		0.32871
379Glu	113.32	58.95	27.85		114.88	59.017	27.77		0.0737869
380Gln	121.02	58.45	26.94		121.039	58.5325	27.1315		0.147442
381Asp
382Ala	118.22	52.2	21.02		116.46	53.22	20.94		0.723464
383Asp	120.54	56.6	43.34		121.37	57.18	43.03		0.465027
384Ile	114.39	58.41	43.8		115.9	58.48	43.34		0.329014
385Val	125.55	60.81	33.3		125.77	60.74	33.17		0.104403
386Leu	126.39	51.25	43.34		126.4	51.23	43.11		0.163248
387Phe	118.73	53.37	43.27		119.17	53.11	42.89		0.325576
390Arg	128.13	54.59	30.88		127.98	54.43	30.66		0.192354
391Gly
392Tyr	123.48	60.33	39.17		123.46	60.92	39.27		0.423143
393Ile	115.24	63.47	36.94		115.41	62.59	36.4		0.730068
Not classified as appearing due to peak overlap and/or assignment ambiguities and/or extremely small SNR

[truncated: 10 more sheets: Figure4b, Figure4c, FigureS7a, FigureS7b, FigureS7c, FigureS8a, FigureS9a, FigureS12a, FigureS12b, FigureS12c]
